# Supplementary material for: ﻿Recommendations on approving the name “ Entomosporium”, with a new species, E.dichotomanthes from China (Leotiomycetes, Drepanopezizaceae)
Source: MycoKeys. 2024 Jul 10;107:1–20. doi: 10.3897/mycokeys.107.121962 (PMC11255471; doi:10.3897/mycokeys.107.121962)
Supplement: XML Treatment for Drepanopezizaceae [file mycokeys.107.121962-treatment1.xml]

<!DOCTYPE tp:taxon-treatment
  PUBLIC "-//TaxonX//DTD Taxonomic Treatment Publishing DTD v0 20100105//EN" "tax-treatment-NSO.dtd">
<tp:taxon-treatment xmlns:tp="http://www.plazi.org/taxpub"><tp:treatment-meta><kwd-group><label>Taxon classification</label><kwd>
                <named-content content-type="kingdom">Fungi</named-content>
              </kwd><kwd>
                <named-content content-type="order">Helotiales</named-content>
              </kwd><kwd>
                <named-content content-type="family">Drepanopezizaceae</named-content>
              </kwd></kwd-group><mixed-citation publication-type="journal"><person-group><name><surname>Yang</surname><given-names>Hong De</given-names></name><name><surname>Jayawardena</surname><given-names>Ruvishika S.</given-names></name><name><surname>Zeng</surname><given-names>Xiang Yu</given-names></name><name><surname>Thiyagaraja</surname><given-names>Vinodhini</given-names></name><name><surname>Zhao</surname><given-names>Qi</given-names></name><name><surname>Hyde</surname><given-names>Kevin D.</given-names></name></person-group><article-title>﻿Recommendations on approving the name “ <italic><tp:taxon-name><tp:taxon-name-part taxon-name-part-type="genus" reg="Entomosporium">Entomosporium</tp:taxon-name-part></tp:taxon-name></italic>”, with a new species, <italic><tp:taxon-name><tp:taxon-name-part taxon-name-part-type="genus" reg="Entomosporium">E.</tp:taxon-name-part><tp:taxon-name-part taxon-name-part-type="species" reg="dichotomanthes">dichotomanthes</tp:taxon-name-part></tp:taxon-name></italic> from China (<tp:taxon-name><tp:taxon-name-part taxon-name-part-type="class">Leotiomycetes</tp:taxon-name-part></tp:taxon-name>, <tp:taxon-name><tp:taxon-name-part taxon-name-part-type="family">Drepanopezizaceae</tp:taxon-name-part></tp:taxon-name>)</article-title><source>MycoKeys</source><day>10</day><month>07</month><year>2024</year><volume>107</volume><fpage>1</fpage><lpage>20</lpage><pub-id pub-id-type="doi">10.3897/mycokeys.107.121962</pub-id></mixed-citation></tp:treatment-meta><tp:nomenclature><label>﻿</label><tp:taxon-name>
              <object-id xmlns:xlink="http://www.w3.org/1999/xlink" content-type="arpha" xlink:type="simple">9FD072A4-2569-5706-823F-A8AABB596DB5</object-id>
              <tp:taxon-name-part taxon-name-part-type="family">Drepanopezizaceae</tp:taxon-name-part>
              <object-id xmlns:xlink="http://www.w3.org/1999/xlink" content-type="mycobank" xlink:type="simple">MycoBank No: 828889</object-id>
              <object-id xmlns:xlink="http://www.w3.org/1999/xlink" xlink:type="simple">Facesoffungi Number: FoF 05864</object-id>
            </tp:taxon-name><tp:taxon-authority>Baral</tp:taxon-authority><xref ref-type="fig" rid="F3">Fig. 3</xref></tp:nomenclature><tp:treatment-sec sec-type="material" id="SECID0EBDAI"><title>Type.</title><p><italic><tp:taxon-name><tp:taxon-name-part taxon-name-part-type="genus" reg="Drepanopeziza">Drepanopeziza</tp:taxon-name-part></tp:taxon-name></italic> (Kleb.) Jaap 1914.</p></tp:treatment-sec><tp:treatment-sec sec-type="description" id="SECID0EODAI"><title>Description.</title><p><bold><italic>Sexual morph</italic></bold>: Ascomata small-sized, up to 2 mm in diameter, apothecial, cupulate, margin often protruding, with or without lobes, sessile and mostly immersed. Excipulum is composed of cells of textura angularis. Paraphyses hyaline, thin-walled, aseptate or septate, apically swollen. Asci 4–8-spored, clavate or cylindrical, apex obtuse to conical, with or without apical ring. Ascospores ellipsoid to fusoid, aseptate or 1–2-septate. <bold><italic>Asexual morph</italic></bold>: Conidiomata solitary to gregarious or confluent, mostly epiphyllous, acervulus. Conidiogenesis holoblastic. Conidia hyaline, thin-walled.</p><fig id="F3" position="float" orientation="portrait"><object-id xmlns:xlink="http://www.w3.org/1999/xlink" content-type="doi" xlink:type="simple">10.3897/mycokeys.107.121962.figure3</object-id><object-id xmlns:xlink="http://www.w3.org/1999/xlink" content-type="arpha" xlink:type="simple">EB64BA7D-1CFD-5189-AEEA-7120FD945FD3</object-id><label>Figure 3.</label><caption><p>Morphology of genera in <tp:taxon-name><tp:taxon-name-part taxon-name-part-type="family">Drepanopezizaceae</tp:taxon-name-part></tp:taxon-name>. <italic><tp:taxon-name><tp:taxon-name-part taxon-name-part-type="genus" reg="Diplocarpon">Diplocarpon</tp:taxon-name-part></tp:taxon-name></italic>: a ascomata, b asci, paraphyses and ascospore (<bold>a, b</bold><italic><tp:taxon-name><tp:taxon-name-part taxon-name-part-type="genus" reg="Diplocarpon">D.</tp:taxon-name-part><tp:taxon-name-part taxon-name-part-type="species" reg="rosae">rosae</tp:taxon-name-part></tp:taxon-name></italic>, redraw from <xref ref-type="bibr" rid="B70">Wolf 1912</xref>) <bold>c</bold> acervulus and conidia (<italic><tp:taxon-name><tp:taxon-name-part taxon-name-part-type="genus" reg="Diplocarpon">D.</tp:taxon-name-part><tp:taxon-name-part taxon-name-part-type="species" reg="rosae">rosae</tp:taxon-name-part></tp:taxon-name></italic>, redraw from <xref ref-type="bibr" rid="B41">Lee and Shin 2000</xref>), <italic><tp:taxon-name><tp:taxon-name-part taxon-name-part-type="genus" reg="Entomosporium">Entomosporium</tp:taxon-name-part></tp:taxon-name></italic><bold>d</bold> ascomata <bold>e</bold> asci and paraphyses (<bold>d, e</bold><italic><tp:taxon-name><tp:taxon-name-part taxon-name-part-type="genus" reg="Entomosporium">E.</tp:taxon-name-part><tp:taxon-name-part taxon-name-part-type="species" reg="maculatum">maculatum</tp:taxon-name-part></tp:taxon-name></italic>, redraw from <xref ref-type="bibr" rid="B54">Stowell and Backus 1967</xref>) <bold>f</bold> acervulus <bold>g</bold> conidia (<bold>f, g</bold><italic><tp:taxon-name><tp:taxon-name-part taxon-name-part-type="genus" reg="Entomosporium">E.</tp:taxon-name-part><tp:taxon-name-part taxon-name-part-type="species" reg="mespilicola">mespilicola</tp:taxon-name-part></tp:taxon-name></italic>, redraw from <xref ref-type="bibr" rid="B12">Chen et al. 2022</xref>), <italic><tp:taxon-name><tp:taxon-name-part taxon-name-part-type="genus" reg="Drepanopeziza">Drepanopeziza</tp:taxon-name-part></tp:taxon-name></italic><bold>h</bold> ascomata (<italic><tp:taxon-name><tp:taxon-name-part taxon-name-part-type="genus" reg="Drepanopeziza">Dr.</tp:taxon-name-part><tp:taxon-name-part taxon-name-part-type="species" reg="populorum">populorum</tp:taxon-name-part></tp:taxon-name></italic>, redraw from <xref ref-type="bibr" rid="B52">Spiers and Hopcroft 1998</xref>) <bold>i</bold> asci, paraphyses and ascospore <bold>j</bold> conidiogenous cells and conidia (<bold>i, j</bold><italic><tp:taxon-name><tp:taxon-name-part taxon-name-part-type="genus" reg="Drepanopeziza">Dr.</tp:taxon-name-part><tp:taxon-name-part taxon-name-part-type="species" reg="ribis">ribis</tp:taxon-name-part></tp:taxon-name></italic>, redraw from <ext-link xmlns:xlink="http://www.w3.org/1999/xlink" xlink:href="https://www.centrodeestudiosmicologicosasturianos.org" ext-link-type="uri" xlink:type="simple">https://www.centrodeestudiosmicologicosasturianos.org</ext-link>), <italic><tp:taxon-name><tp:taxon-name-part taxon-name-part-type="genus" reg="Blumeriella">Blumeriella</tp:taxon-name-part></tp:taxon-name></italic><bold>k</bold> ascomata <bold>l</bold> asci, paraphyses and ascospore (<bold>k, l</bold><italic><tp:taxon-name><tp:taxon-name-part taxon-name-part-type="genus" reg="Blumeriella">B.</tp:taxon-name-part><tp:taxon-name-part taxon-name-part-type="species" reg="haddenii">haddenii</tp:taxon-name-part></tp:taxon-name></italic>, redraw from <xref ref-type="bibr" rid="B67">Williamson and Bernard 1988</xref>) <bold>m</bold> acervulus <bold>n</bold> conidia (<bold>m, n</bold><italic><tp:taxon-name><tp:taxon-name-part taxon-name-part-type="genus" reg="Blumeriella">B.</tp:taxon-name-part><tp:taxon-name-part taxon-name-part-type="species" reg="jaapii">jaapii</tp:taxon-name-part></tp:taxon-name></italic>, redraw from <ext-link xmlns:xlink="http://www.w3.org/1999/xlink" xlink:href="https://www.forestryimages.org" ext-link-type="uri" xlink:type="simple">https://www.forestryimages.org</ext-link>), <italic><tp:taxon-name><tp:taxon-name-part taxon-name-part-type="genus" reg="Thedgonia">Thedgonia</tp:taxon-name-part></tp:taxon-name></italic><bold>o</bold> acervulus and conidia (<italic><tp:taxon-name><tp:taxon-name-part taxon-name-part-type="genus" reg="Thedgonia">T.</tp:taxon-name-part><tp:taxon-name-part taxon-name-part-type="species" reg="ligustrina">ligustrina</tp:taxon-name-part></tp:taxon-name></italic>, redraw from <xref ref-type="bibr" rid="B14">Crous et al. 2009</xref>) <bold>p</bold><italic><tp:taxon-name><tp:taxon-name-part taxon-name-part-type="genus" reg="Hymenula">Hymenula</tp:taxon-name-part></tp:taxon-name></italic>: conidiogenous cells and conidia (<italic><tp:taxon-name><tp:taxon-name-part taxon-name-part-type="genus" reg="Hymenula">H.</tp:taxon-name-part><tp:taxon-name-part taxon-name-part-type="species" reg="gramineum">gramineum</tp:taxon-name-part></tp:taxon-name></italic> redraw from <xref ref-type="bibr" rid="B63">Wiese and Ravenscroft 1978</xref>), <italic><tp:taxon-name><tp:taxon-name-part taxon-name-part-type="genus" reg="Pseudopeziza">Pseudopeziza</tp:taxon-name-part></tp:taxon-name></italic><bold>q</bold> ascomata (<italic><tp:taxon-name><tp:taxon-name-part taxon-name-part-type="genus" reg="Pseudopeziza">P.</tp:taxon-name-part><tp:taxon-name-part taxon-name-part-type="species" reg="trifolii">trifolii</tp:taxon-name-part></tp:taxon-name></italic>, redraw from <xref ref-type="bibr" rid="B38">Kirchner and Boltshauser 1987</xref>) <bold>r</bold> asci, paraphyses and ascospore (<italic><tp:taxon-name><tp:taxon-name-part taxon-name-part-type="genus" reg="Pseudopeziza">P.</tp:taxon-name-part><tp:taxon-name-part taxon-name-part-type="species" reg="ribis">ribis</tp:taxon-name-part></tp:taxon-name></italic>, redraw from <ext-link xmlns:xlink="http://www.w3.org/1999/xlink" xlink:href="https://www.pesticidy.ru/pathogens_genus/Pseudopeziza" ext-link-type="uri" xlink:type="simple">https://www.pesticidy.ru/pathogens_genus/Pseudopeziza</ext-link>).</p></caption><graphic xmlns:xlink="http://www.w3.org/1999/xlink" xlink:href="mycokeys-107-001-g003.jpg" position="float" orientation="portrait" xlink:type="simple" id="oo_1088715.jpg"><uri content-type="original_file" xlink:type="simple">https://binary.pensoft.net/fig/1088715</uri></graphic></fig></tp:treatment-sec><tp:treatment-sec sec-type="notes" id="SECID0ECNAI"><title>Notes.</title><p><tp:taxon-name><tp:taxon-name-part taxon-name-part-type="family">Drepanopezizaceae</tp:taxon-name-part></tp:taxon-name> was described with sexual and asexual morphs. Both life morphs were found as parasitic on leaves of various dicotyledons, and rarely on herbaceous (<xref ref-type="bibr" rid="B31">Johnston et al. 2019</xref>). The sexual morph is recognized by the cupulate, apothecial ascomata, and the paraphyses with swollen apical (<xref ref-type="bibr" rid="B17">Harada et al. 1974</xref>; <xref ref-type="bibr" rid="B67">Williamson and Bernard 1988</xref>; <xref ref-type="bibr" rid="B52">Spiers and Hopcroft 1998</xref>). The asexual morph is acervular but varies in conidial shape among genera (<xref ref-type="bibr" rid="B14">Crous et al. 2009</xref>; <xref ref-type="bibr" rid="B37">Khodadadi et al. 2022</xref>). The family name was first time used by <xref ref-type="bibr" rid="B4">Batista and Maia (1960)</xref>, but was invalid because of unavailable diagnosis or description (<xref ref-type="bibr" rid="B31">Johnston et al. 2019</xref>). It was difficult to trace back the history of members accommodated in the family until <xref ref-type="bibr" rid="B31">Johnston et al. (2019)</xref>, validated the family name based on the phylogenetic analysis (Table <xref ref-type="table" rid="T2">2</xref>).</p><table-wrap id="T2" position="float" orientation="portrait"><label>Table 2.</label><caption><p>Main versions of classification of <tp:taxon-name><tp:taxon-name-part taxon-name-part-type="family">Drepanopezizaceae</tp:taxon-name-part></tp:taxon-name> and its accepted genera.</p></caption><table id="TID0EQAAK" rules="all"><tbody><tr><th rowspan="1" colspan="1">
                      <xref ref-type="bibr" rid="B4">Batista and Maia (1960)</xref>
                    </th><th rowspan="1" colspan="1">
                      <xref ref-type="bibr" rid="B66">Wijayawardene et al. (2017)</xref>
                    </th><th rowspan="1" colspan="2">
                      <xref ref-type="bibr" rid="B31">Johnston et al. (2019)</xref>
                    </th><th rowspan="1" colspan="1">
                      <xref ref-type="bibr" rid="B18">Ekanayaka et al. (2019)</xref>
                    </th><th rowspan="1" colspan="1">
                      <xref ref-type="bibr" rid="B65">Wijayawardene et al. (2022)</xref>
                    </th><th rowspan="1" colspan="1">
                      <xref ref-type="bibr" rid="B76">Zhu et al. (2023)</xref>
                    </th><th rowspan="1" colspan="1">This study</th></tr><tr><td rowspan="10" colspan="1">The family name was used</td><td rowspan="1" colspan="1">
                      <italic>
                        <tp:taxon-name><tp:taxon-name-part taxon-name-part-type="genus" reg="Blumeriella">Blumeriella</tp:taxon-name-part></tp:taxon-name>
                      </italic>
                    </td><td rowspan="10" colspan="1">Erected the family</td><td rowspan="1" colspan="1">
                      <italic>
                        <tp:taxon-name><tp:taxon-name-part taxon-name-part-type="genus" reg="Blumeriella">Blumeriella</tp:taxon-name-part></tp:taxon-name>
                      </italic>
                    </td><td rowspan="1" colspan="1">
                      <bold>
                        <italic>
                          <tp:taxon-name><tp:taxon-name-part taxon-name-part-type="genus" reg="Blumeriella">Blumeriella</tp:taxon-name-part></tp:taxon-name>
                        </italic>
                      </bold>
                    </td><td rowspan="1" colspan="1">
                      <italic>
                        <tp:taxon-name><tp:taxon-name-part taxon-name-part-type="genus" reg="Blumeriella">Blumeriella</tp:taxon-name-part></tp:taxon-name>
                      </italic>
                    </td><td rowspan="1" colspan="1">
                      <italic>
                        <tp:taxon-name><tp:taxon-name-part taxon-name-part-type="genus" reg="Blumeriella">Blumeriella</tp:taxon-name-part></tp:taxon-name>
                      </italic>
                    </td><td rowspan="1" colspan="1">
                      <bold>
                        <italic>
                          <tp:taxon-name><tp:taxon-name-part taxon-name-part-type="genus" reg="Blumeriella">Blumeriella</tp:taxon-name-part></tp:taxon-name>
                        </italic>
                      </bold>
                    </td></tr><tr><td rowspan="1" colspan="1">
                      <italic>
                        <tp:taxon-name><tp:taxon-name-part taxon-name-part-type="genus" reg="Diplocarpon">Diplocarpon</tp:taxon-name-part></tp:taxon-name>
                      </italic>
                    </td><td rowspan="1" colspan="1">
                      <bold>
                        <italic>
                          <tp:taxon-name><tp:taxon-name-part taxon-name-part-type="genus" reg="Diplocarpon">Diplocarpon</tp:taxon-name-part></tp:taxon-name>
                        </italic>
                      </bold>
                    </td><td rowspan="1" colspan="1">
                      <bold>
                        <italic>
                          <tp:taxon-name><tp:taxon-name-part taxon-name-part-type="genus" reg="Diplocarpon">Diplocarpon</tp:taxon-name-part></tp:taxon-name>
                        </italic>
                      </bold>
                    </td><td rowspan="1" colspan="1">
                      <italic>
                        <tp:taxon-name><tp:taxon-name-part taxon-name-part-type="genus" reg="Diplocarpon">Diplocarpon</tp:taxon-name-part></tp:taxon-name>
                      </italic>
                    </td><td rowspan="1" colspan="1">
                      <bold>
                        <italic>
                          <tp:taxon-name><tp:taxon-name-part taxon-name-part-type="genus" reg="Diplocarpon">Diplocarpon</tp:taxon-name-part></tp:taxon-name>
                        </italic>
                      </bold>
                    </td><td rowspan="1" colspan="1">
                      <bold>
                        <italic>
                          <tp:taxon-name><tp:taxon-name-part taxon-name-part-type="genus" reg="Diplocarpon">Diplocarpon</tp:taxon-name-part></tp:taxon-name>
                        </italic>
                      </bold>
                    </td></tr><tr><td rowspan="1" colspan="1">
                      <italic>
                        <tp:taxon-name><tp:taxon-name-part taxon-name-part-type="genus" reg="Drepanopeziza">Drepanopeziza</tp:taxon-name-part></tp:taxon-name>
                      </italic>
                    </td><td rowspan="1" colspan="1">
                      <italic>
                        <tp:taxon-name><tp:taxon-name-part taxon-name-part-type="genus" reg="Drepanopeziza">Drepanopeziza</tp:taxon-name-part></tp:taxon-name>
                      </italic>
                    </td><td rowspan="1" colspan="1">
                      <italic>
                        <tp:taxon-name><tp:taxon-name-part taxon-name-part-type="genus" reg="Drepanopeziza">Drepanopeziza</tp:taxon-name-part></tp:taxon-name>
                      </italic>
                    </td><td rowspan="1" colspan="1">
                      <italic>
                        <tp:taxon-name><tp:taxon-name-part taxon-name-part-type="genus" reg="Drepanopeziza">Drepanopeziza</tp:taxon-name-part></tp:taxon-name>
                      </italic>
                    </td><td rowspan="1" colspan="1">
                      <italic>
                        <tp:taxon-name><tp:taxon-name-part taxon-name-part-type="genus" reg="Drepanopeziza">Drepanopeziza</tp:taxon-name-part></tp:taxon-name>
                      </italic>
                    </td><td rowspan="1" colspan="1">
                      <bold>
                        <italic>
                          <tp:taxon-name><tp:taxon-name-part taxon-name-part-type="genus" reg="Drepanopeziza">Drepanopeziza</tp:taxon-name-part></tp:taxon-name>
                        </italic>
                      </bold>
                    </td></tr><tr><td rowspan="1" colspan="1">
                      <italic>
                        <tp:taxon-name><tp:taxon-name-part taxon-name-part-type="genus" reg="Felisbertia">Felisbertia</tp:taxon-name-part></tp:taxon-name>
                      </italic>
                    </td><td rowspan="1" colspan="1">
                      <italic>
                        <tp:taxon-name><tp:taxon-name-part taxon-name-part-type="genus" reg="Felisbertia">Felisbertia</tp:taxon-name-part></tp:taxon-name>
                      </italic>
                    </td><td rowspan="1" colspan="1">
                      <italic>
                        <tp:taxon-name><tp:taxon-name-part taxon-name-part-type="genus" reg="Felisbertia">Felisbertia</tp:taxon-name-part></tp:taxon-name>
                      </italic>
                    </td><td rowspan="1" colspan="1">
                      <italic>
                        <tp:taxon-name><tp:taxon-name-part taxon-name-part-type="genus" reg="Felisbertia">Felisbertia</tp:taxon-name-part></tp:taxon-name>
                      </italic>
                    </td><td rowspan="1" colspan="1">
                      <italic>
                        <tp:taxon-name><tp:taxon-name-part taxon-name-part-type="genus" reg="Felisbertia">Felisbertia</tp:taxon-name-part></tp:taxon-name>
                      </italic>
                    </td><td rowspan="1" colspan="1">
                      <bold>
                        <italic>
                          <tp:taxon-name><tp:taxon-name-part taxon-name-part-type="genus" reg="Entomosporium">Entomosporium</tp:taxon-name-part></tp:taxon-name>
                        </italic>
                      </bold>
                    </td></tr><tr><td rowspan="1" colspan="1">
                      <italic>
                        <tp:taxon-name><tp:taxon-name-part taxon-name-part-type="genus" reg="Leptotrochila">Leptotrochila</tp:taxon-name-part></tp:taxon-name>
                      </italic>
                    </td><td rowspan="1" colspan="1">
                      <italic>
                        <tp:taxon-name><tp:taxon-name-part taxon-name-part-type="genus" reg="Leptotrochila">Leptotrochila</tp:taxon-name-part></tp:taxon-name>
                      </italic>
                    </td><td rowspan="1" colspan="1">
                      <italic>
                        <tp:taxon-name><tp:taxon-name-part taxon-name-part-type="genus" reg="Leptotrochila">Leptotrochila</tp:taxon-name-part></tp:taxon-name>
                      </italic>
                    </td><td rowspan="1" colspan="1">
                      <italic>
                        <tp:taxon-name><tp:taxon-name-part taxon-name-part-type="genus" reg="Leptotrochila">Leptotrochila</tp:taxon-name-part></tp:taxon-name>
                      </italic>
                    </td><td rowspan="1" colspan="1">
                      <bold>
                        <italic>
                          <tp:taxon-name><tp:taxon-name-part taxon-name-part-type="genus" reg="Hymenula">Hymenula</tp:taxon-name-part></tp:taxon-name>
                        </italic>
                      </bold>
                    </td><td rowspan="1" colspan="1">
                      <italic>
                        <tp:taxon-name><tp:taxon-name-part taxon-name-part-type="genus" reg="Felisbertia">Felisbertia</tp:taxon-name-part></tp:taxon-name>
                      </italic>
                    </td></tr><tr><td rowspan="1" colspan="1">
                      <italic>
                        <tp:taxon-name><tp:taxon-name-part taxon-name-part-type="genus" reg="Pseudopezicula">Pseudopezicula</tp:taxon-name-part></tp:taxon-name>
                      </italic>
                    </td><td rowspan="1" colspan="1">
                      <italic>
                        <tp:taxon-name><tp:taxon-name-part taxon-name-part-type="genus" reg="Pseudopeziza">Pseudopeziza</tp:taxon-name-part></tp:taxon-name>
                      </italic>
                    </td><td rowspan="1" colspan="1">
                      <bold>
                        <italic>
                          <tp:taxon-name><tp:taxon-name-part taxon-name-part-type="genus" reg="Marssonina">Marssonina</tp:taxon-name-part></tp:taxon-name>
                        </italic>
                      </bold>
                    </td><td rowspan="1" colspan="1">
                      <italic>
                        <tp:taxon-name><tp:taxon-name-part taxon-name-part-type="genus" reg="Pseudopeziza">Pseudopeziza</tp:taxon-name-part></tp:taxon-name>
                      </italic>
                    </td><td rowspan="1" colspan="1">
                      <italic>
                        <tp:taxon-name><tp:taxon-name-part taxon-name-part-type="genus" reg="Leptotrochila">Leptotrochila</tp:taxon-name-part></tp:taxon-name>
                      </italic>
                    </td><td rowspan="1" colspan="1">
                      <italic>
                        <tp:taxon-name><tp:taxon-name-part taxon-name-part-type="genus" reg="Leptotrochila">Leptotrochila</tp:taxon-name-part></tp:taxon-name>
                      </italic>
                    </td></tr><tr><td rowspan="1" colspan="1">
                      <italic>
                        <tp:taxon-name><tp:taxon-name-part taxon-name-part-type="genus" reg="Pseudopeziza">Pseudopeziza</tp:taxon-name-part></tp:taxon-name>
                      </italic>
                    </td><td rowspan="1" colspan="1">
                      <italic>
                        <tp:taxon-name><tp:taxon-name-part taxon-name-part-type="genus" reg="Spilopodia">Spilopodia</tp:taxon-name-part></tp:taxon-name>
                      </italic>
                    </td><td rowspan="1" colspan="1">
                      <italic>
                        <tp:taxon-name><tp:taxon-name-part taxon-name-part-type="genus" reg="Pseudopezicula">Pseudopezicula</tp:taxon-name-part></tp:taxon-name>
                      </italic>
                    </td><td rowspan="1" colspan="1">
                      <italic>
                        <tp:taxon-name><tp:taxon-name-part taxon-name-part-type="genus" reg="Spilopodia">Spilopodia</tp:taxon-name-part></tp:taxon-name>
                      </italic>
                    </td><td rowspan="1" colspan="1">
                      <italic>
                        <tp:taxon-name><tp:taxon-name-part taxon-name-part-type="genus" reg="Pseudopeziza">Pseudopeziza</tp:taxon-name-part></tp:taxon-name>
                      </italic>
                    </td><td rowspan="1" colspan="1">
                      <italic>
                        <tp:taxon-name><tp:taxon-name-part taxon-name-part-type="genus" reg="Spilopodia">Spilopodia</tp:taxon-name-part></tp:taxon-name>
                      </italic>
                    </td></tr><tr><td rowspan="1" colspan="1">
                      <italic>
                        <tp:taxon-name><tp:taxon-name-part taxon-name-part-type="genus" reg="Spilopodia">Spilopodia</tp:taxon-name-part></tp:taxon-name>
                      </italic>
                    </td><td rowspan="1" colspan="1">
                      <italic>
                        <tp:taxon-name><tp:taxon-name-part taxon-name-part-type="genus" reg="Spilopodiella">Spilopodiella</tp:taxon-name-part></tp:taxon-name>
                      </italic>
                    </td><td rowspan="1" colspan="1">
                      <italic>
                        <tp:taxon-name><tp:taxon-name-part taxon-name-part-type="genus" reg="Spilopodiella">Spilopodiella</tp:taxon-name-part></tp:taxon-name>
                      </italic>
                    </td><td rowspan="1" colspan="1">
                      <italic>
                        <tp:taxon-name><tp:taxon-name-part taxon-name-part-type="genus" reg="Spilopodiella">Spilopodiella</tp:taxon-name-part></tp:taxon-name>
                      </italic>
                    </td><td rowspan="1" colspan="1">
                      <italic>
                        <tp:taxon-name><tp:taxon-name-part taxon-name-part-type="genus" reg="Spilopodia">Spilopodia</tp:taxon-name-part></tp:taxon-name>
                      </italic>
                    </td><td rowspan="1" colspan="1">
                      <italic>
                        <tp:taxon-name><tp:taxon-name-part taxon-name-part-type="genus" reg="Spilopodiella">Spilopodiella</tp:taxon-name-part></tp:taxon-name>
                      </italic>
                    </td></tr><tr><td rowspan="1" colspan="1">
                      <italic>
                        <tp:taxon-name><tp:taxon-name-part taxon-name-part-type="genus" reg="Spilopodiella">Spilopodiella</tp:taxon-name-part></tp:taxon-name>
                      </italic>
                    </td><td rowspan="1" colspan="1">
                      <italic>
                        <tp:taxon-name><tp:taxon-name-part taxon-name-part-type="genus" reg="Thedgonia">Thedgonia</tp:taxon-name-part></tp:taxon-name>
                      </italic>
                    </td><td rowspan="1" colspan="1">
                      <italic>
                        <tp:taxon-name><tp:taxon-name-part taxon-name-part-type="genus" reg="Spilopodia">Spilopodia</tp:taxon-name-part></tp:taxon-name>
                      </italic>
                    </td><td rowspan="1" colspan="1"/><td rowspan="1" colspan="1">
                      <italic>
                        <tp:taxon-name><tp:taxon-name-part taxon-name-part-type="genus" reg="Spilopodiella">Spilopodiella</tp:taxon-name-part></tp:taxon-name>
                      </italic>
                    </td><td rowspan="1" colspan="1">
                      <bold>
                        <italic>
                          <tp:taxon-name><tp:taxon-name-part taxon-name-part-type="genus" reg="Thedgonia">Thedgonia</tp:taxon-name-part></tp:taxon-name>
                        </italic>
                      </bold>
                    </td></tr><tr><td rowspan="1" colspan="1"/><td rowspan="1" colspan="1"/><td rowspan="1" colspan="1">
                      <bold>
                        <italic>
                          <tp:taxon-name><tp:taxon-name-part taxon-name-part-type="genus" reg="Thedgonia">Thedgonia</tp:taxon-name-part></tp:taxon-name>
                        </italic>
                      </bold>
                    </td><td rowspan="1" colspan="1"/><td rowspan="1" colspan="1">
                      <italic>
                        <tp:taxon-name><tp:taxon-name-part taxon-name-part-type="genus" reg="Thedgonia">Thedgonia</tp:taxon-name-part></tp:taxon-name>
                      </italic>
                    </td><td rowspan="1" colspan="1"/></tr></tbody></table><table-wrap-foot><fn><p>The taxa used in the phylogenetic analysis are labeled in bold.</p></fn></table-wrap-foot></table-wrap></tp:treatment-sec><ref-list><ref id="B70"><mixed-citation xmlns:xlink="http://www.w3.org/1999/xlink" xlink:type="simple"><person-group><name name-style="western"><surname>Wolf</surname><given-names>F</given-names></name></person-group> (<year>1912</year>) <article-title>The perfect stage of <italic><tp:taxon-name><tp:taxon-name-part taxon-name-part-type="genus">Actinonema</tp:taxon-name-part><tp:taxon-name-part taxon-name-part-type="species">rosae</tp:taxon-name-part></tp:taxon-name></italic>. Botanical Gazette (Chicago, Ill.</article-title><source>)</source><volume>54</volume>(<issue>3</issue>): <fpage>218</fpage>–<lpage>234</lpage>. <ext-link xlink:href="10.1086/330900" ext-link-type="doi" xlink:type="simple">https://doi.org/10.1086/330900</ext-link></mixed-citation></ref><ref id="B41"><mixed-citation xmlns:xlink="http://www.w3.org/1999/xlink" xlink:type="simple"><person-group><name name-style="western"><surname>Lee</surname><given-names>HT</given-names></name><name name-style="western"><surname>Shin</surname><given-names>HD</given-names></name></person-group> (<year>2000</year>) <article-title>Taxonomic Studies on the Genus <italic><tp:taxon-name><tp:taxon-name-part taxon-name-part-type="genus">Marssonina</tp:taxon-name-part></tp:taxon-name></italic> in Korea.</article-title><source>Mycobiology</source><volume>28</volume>(<issue>1</issue>): <fpage>39</fpage>–<lpage>46</lpage>. <ext-link xlink:href="10.1080/12298093.2000.12015720" ext-link-type="doi" xlink:type="simple">https://doi.org/10.1080/12298093.2000.12015720</ext-link></mixed-citation></ref><ref id="B54"><mixed-citation xmlns:xlink="http://www.w3.org/1999/xlink" xlink:type="simple"><person-group><name name-style="western"><surname>Stowell</surname><given-names>EA</given-names></name><name name-style="western"><surname>Backus</surname><given-names>MP</given-names></name></person-group> (<year>1967</year>) <article-title>Morphology and cytology of <italic><tp:taxon-name><tp:taxon-name-part taxon-name-part-type="genus">Diplocarpon</tp:taxon-name-part><tp:taxon-name-part taxon-name-part-type="species">maculatum</tp:taxon-name-part></tp:taxon-name></italic> on <italic><tp:taxon-name><tp:taxon-name-part taxon-name-part-type="genus">Crataegus</tp:taxon-name-part></tp:taxon-name></italic>. II. Initiation and development of the apothecium.</article-title><source>Mycologia</source><volume>59</volume>(<issue>4</issue>): <fpage>623</fpage>–<lpage>636</lpage>. <ext-link xlink:href="10.1080/00275514.1967.12018456" ext-link-type="doi" xlink:type="simple">https://doi.org/10.1080/00275514.1967.12018456</ext-link></mixed-citation></ref><ref id="B12"><mixed-citation xmlns:xlink="http://www.w3.org/1999/xlink" xlink:type="simple"><person-group><name name-style="western"><surname>Chen</surname><given-names>H</given-names></name><name name-style="western"><surname>White</surname><given-names>JF</given-names></name><name name-style="western"><surname>Malik</surname><given-names>K</given-names></name><name name-style="western"><surname>Qi</surname><given-names>F</given-names></name><name name-style="western"><surname>Li</surname><given-names>C</given-names></name></person-group> (<year>2022</year>) <article-title><italic><tp:taxon-name><tp:taxon-name-part taxon-name-part-type="genus">Diplocarpon</tp:taxon-name-part><tp:taxon-name-part taxon-name-part-type="species">mespilicola</tp:taxon-name-part></tp:taxon-name></italic> sp. nov. associated with <tp:taxon-name><tp:taxon-name-part taxon-name-part-type="genus">Entomosporium</tp:taxon-name-part></tp:taxon-name> leaf spot on hawthorn in China.</article-title><source>Plant Disease</source><volume>106</volume>(<issue>11</issue>): <fpage>2884</fpage>–<lpage>2891</lpage>. <ext-link xlink:href="10.1094/PDIS-01-22-0097-RE" ext-link-type="doi" xlink:type="simple">https://doi.org/10.1094/PDIS-01-22-0097-RE</ext-link></mixed-citation></ref><ref id="B52"><mixed-citation xmlns:xlink="http://www.w3.org/1999/xlink" xlink:type="simple"><person-group><name name-style="western"><surname>Spiers</surname><given-names>AG</given-names></name><name name-style="western"><surname>Hopcroft</surname><given-names>DH</given-names></name></person-group> (<year>1998</year>) <article-title>Morphology of <italic><tp:taxon-name><tp:taxon-name-part taxon-name-part-type="genus">Drepanopeziza</tp:taxon-name-part></tp:taxon-name></italic> species pathogenic to poplars.</article-title><source>Mycological Research</source><volume>102</volume>(<issue>9</issue>): <fpage>1025</fpage>–<lpage>1037</lpage>. <ext-link xlink:href="10.1017/S0953756297005972" ext-link-type="doi" xlink:type="simple">https://doi.org/10.1017/S0953756297005972</ext-link></mixed-citation></ref><ref id="B67"><mixed-citation xmlns:xlink="http://www.w3.org/1999/xlink" xlink:type="simple"><person-group><name name-style="western"><surname>Williamson</surname><given-names>MA</given-names></name><name name-style="western"><surname>Bernard</surname><given-names>EC</given-names></name></person-group> (<year>1988</year>) <article-title>Life cycle of a new species of <italic><tp:taxon-name><tp:taxon-name-part taxon-name-part-type="genus">Blumeriella</tp:taxon-name-part></tp:taxon-name></italic> (<tp:taxon-name><tp:taxon-name-part taxon-name-part-type="phylum">Ascomycotina</tp:taxon-name-part></tp:taxon-name>: <tp:taxon-name><tp:taxon-name-part taxon-name-part-type="family">Dermateaceae</tp:taxon-name-part></tp:taxon-name>), a leaf-spot pathogen of spirea.</article-title><source>Canadian Journal of Botany</source><volume>66</volume>(<issue>10</issue>): <fpage>2048</fpage>–<lpage>2054</lpage>. <ext-link xlink:href="10.1139/b88-280" ext-link-type="doi" xlink:type="simple">https://doi.org/10.1139/b88-280</ext-link></mixed-citation></ref><ref id="B14"><mixed-citation xmlns:xlink="http://www.w3.org/1999/xlink" xlink:type="simple"><person-group><name name-style="western"><surname>Crous</surname><given-names>PW</given-names></name><name name-style="western"><surname>Braun</surname><given-names>U</given-names></name><name name-style="western"><surname>Wingfield</surname><given-names>MJ</given-names></name><name name-style="western"><surname>Wood</surname><given-names>AR</given-names></name><name name-style="western"><surname>Shin</surname><given-names>HD</given-names></name><name name-style="western"><surname>Summerell</surname><given-names>BA</given-names></name><name name-style="western"><surname>Alfenas</surname><given-names>AC</given-names></name><name name-style="western"><surname>Cumagun</surname><given-names>CJR</given-names></name><name name-style="western"><surname>Groenewald</surname><given-names>JZ</given-names></name></person-group> (<year>2009</year>) <article-title>Phylogeny and taxonomy of obscure genera of microfungi. Persoonia.</article-title><source>Persoonia</source><volume>22</volume>(<issue>1</issue>): <fpage>139</fpage>–<lpage>161</lpage>. <ext-link xlink:href="10.3767/003158509X461701" ext-link-type="doi" xlink:type="simple">https://doi.org/10.3767/003158509X461701</ext-link></mixed-citation></ref><ref id="B63"><mixed-citation xmlns:xlink="http://www.w3.org/1999/xlink" xlink:type="simple"><person-group><name name-style="western"><surname>Wiese</surname><given-names>MV</given-names></name><name name-style="western"><surname>Ravenscroft</surname><given-names>AV</given-names></name></person-group> (<year>1978</year>) Sporodochium development and conidium production in <italic><tp:taxon-name><tp:taxon-name-part taxon-name-part-type="genus">Cephalosporium</tp:taxon-name-part><tp:taxon-name-part taxon-name-part-type="species">gramineum</tp:taxon-name-part></tp:taxon-name></italic>. Phytopathology 68(3): 395. <ext-link xlink:href="10.1094/Phyto-68-395" ext-link-type="doi" xlink:type="simple">https://doi.org/10.1094/Phyto-68-395</ext-link></mixed-citation></ref><ref id="B38"><mixed-citation xmlns:xlink="http://www.w3.org/1999/xlink" xlink:type="simple"><person-group><name name-style="western"><surname>Kirchner</surname><given-names>OV</given-names></name><name name-style="western"><surname>Boltshauser</surname><given-names>H</given-names></name></person-group> (<year>1987</year>) Atlas der Krankheiten unserer landwirtschaftlichen Kulturpflanzen 3. Serie: Wurzelgewächse und Handelsgewächse (2.Auflage). Verlag Von Eugen Ulmer, 127 pp.</mixed-citation></ref><ref id="B31"><mixed-citation xmlns:xlink="http://www.w3.org/1999/xlink" xlink:type="simple"><person-group><name name-style="western"><surname>Johnston</surname><given-names>PR</given-names></name><name name-style="western"><surname>Quijada</surname><given-names>L</given-names></name><name name-style="western"><surname>Smith</surname><given-names>CA</given-names></name><name name-style="western"><surname>Baral</surname><given-names>HO</given-names></name><name name-style="western"><surname>Hosoya</surname><given-names>T</given-names></name><name name-style="western"><surname>Baschien</surname><given-names>C</given-names></name><name name-style="western"><surname>Pärtel</surname><given-names>K</given-names></name><name name-style="western"><surname>Zhuang</surname><given-names>WY</given-names></name><name name-style="western"><surname>Haelewaters</surname><given-names>D</given-names></name><name name-style="western"><surname>Park</surname><given-names>D</given-names></name><name name-style="western"><surname>Carl</surname><given-names>S</given-names></name><name name-style="western"><surname>López-Giráldez</surname><given-names>F</given-names></name><name name-style="western"><surname>Wang</surname><given-names>Z</given-names></name><name name-style="western"><surname>Townsend</surname><given-names>JP</given-names></name></person-group> (<year>2019</year>) <article-title>A multigene phylogeny toward a new phylogenetic classification of <tp:taxon-name><tp:taxon-name-part taxon-name-part-type="class">Leotiomycetes</tp:taxon-name-part></tp:taxon-name>.</article-title><source>IMA Fungus</source><volume>10</volume>(<issue>1</issue>): <fpage>1</fpage>–<lpage>22</lpage>. <ext-link xlink:href="10.1186/s43008-019-0002-x" ext-link-type="doi" xlink:type="simple">https://doi.org/10.1186/s43008-019-0002-x</ext-link></mixed-citation></ref><ref id="B17"><mixed-citation xmlns:xlink="http://www.w3.org/1999/xlink" xlink:type="simple"><person-group><name name-style="western"><surname>Harada</surname><given-names>Y</given-names></name><name name-style="western"><surname>Sawamura</surname><given-names>K</given-names></name><name name-style="western"><surname>Konno</surname><given-names>K</given-names></name></person-group> (<year>1974</year>) <article-title><italic><tp:taxon-name><tp:taxon-name-part taxon-name-part-type="genus">Diplocarpon</tp:taxon-name-part><tp:taxon-name-part taxon-name-part-type="species">mali</tp:taxon-name-part></tp:taxon-name></italic>, sp. nov., the perfect state of apple blotch fungus <italic><tp:taxon-name><tp:taxon-name-part taxon-name-part-type="genus">Marssonina</tp:taxon-name-part><tp:taxon-name-part taxon-name-part-type="species">coronaria</tp:taxon-name-part></tp:taxon-name></italic>.</article-title><source>Japanese Journal of Phytopathology</source><volume>40</volume>(<issue>5</issue>): <fpage>412</fpage>–<lpage>418</lpage>. <ext-link xlink:href="10.3186/jjphytopath.40.412" ext-link-type="doi" xlink:type="simple">https://doi.org/10.3186/jjphytopath.40.412</ext-link></mixed-citation></ref><ref id="B37"><mixed-citation xmlns:xlink="http://www.w3.org/1999/xlink" xlink:type="simple"><person-group><name name-style="western"><surname>Khodadadi</surname><given-names>F</given-names></name><name name-style="western"><surname>Martin</surname><given-names>PL</given-names></name><name name-style="western"><surname>Donahue</surname><given-names>DJ</given-names></name><name name-style="western"><surname>Peter</surname><given-names>KA</given-names></name><name name-style="western"><surname>Acimovic</surname><given-names>SAG</given-names></name></person-group> (<year>2022</year>) <article-title>Characterizations of an emerging disease: Apple blotch caused by <italic><tp:taxon-name><tp:taxon-name-part taxon-name-part-type="genus">Diplocarpon</tp:taxon-name-part><tp:taxon-name-part taxon-name-part-type="species">coronariae</tp:taxon-name-part></tp:taxon-name></italic> (syn. <italic><tp:taxon-name><tp:taxon-name-part taxon-name-part-type="genus">Marssonina</tp:taxon-name-part><tp:taxon-name-part taxon-name-part-type="species">coronaria</tp:taxon-name-part></tp:taxon-name></italic>) in the mid-atlantic United States.</article-title><source>Plant Disease</source><volume>106</volume>(<issue>7</issue>): <fpage>1803</fpage>–<lpage>1817</lpage>. <ext-link xlink:href="10.1094/PDIS-11-21-2557-RE" ext-link-type="doi" xlink:type="simple">https://doi.org/10.1094/PDIS-11-21-2557-RE</ext-link></mixed-citation></ref><ref id="B4"><mixed-citation xmlns:xlink="http://www.w3.org/1999/xlink" xlink:type="simple"><person-group><name name-style="western"><surname>Batista</surname><given-names>AC</given-names></name><name name-style="western"><surname>Maia</surname><given-names>HS</given-names></name></person-group> (<year>1960</year>) <article-title><tp:taxon-name><tp:taxon-name-part taxon-name-part-type="family">Discomycetes</tp:taxon-name-part></tp:taxon-name> alienigenas (1).</article-title><source>Saccardoa</source><volume>1</volume>: <fpage>98</fpage>–<lpage>102</lpage>.</mixed-citation></ref><ref id="B66"><mixed-citation xmlns:xlink="http://www.w3.org/1999/xlink" xlink:type="simple"><person-group><name name-style="western"><surname>Wijayawardene</surname><given-names>NN</given-names></name><name name-style="western"><surname>Hyde</surname><given-names>KD</given-names></name><name name-style="western"><surname>Rajeshkumar</surname><given-names>KC</given-names></name><name name-style="western"><surname>Hawksworth</surname><given-names>DL</given-names></name><name name-style="western"><surname>Madrid</surname><given-names>H</given-names></name><name name-style="western"><surname>Kirk</surname><given-names>PM</given-names></name><name name-style="western"><surname>Braun</surname><given-names>U</given-names></name><name name-style="western"><surname>Singh</surname><given-names>RV</given-names></name><name name-style="western"><surname>Crous</surname><given-names>PW</given-names></name><name name-style="western"><surname>Kukwa</surname><given-names>M</given-names></name><name name-style="western"><surname>Lücking</surname><given-names>R</given-names></name><name name-style="western"><surname>Kurtzman</surname><given-names>CP</given-names></name><name name-style="western"><surname>Yurkov</surname><given-names>A</given-names></name><name name-style="western"><surname>Haelewaters</surname><given-names>D</given-names></name><name name-style="western"><surname>Aptroot</surname><given-names>A</given-names></name><name name-style="western"><surname>Thorsten Lumbsch</surname><given-names>H</given-names></name><name name-style="western"><surname>Timdal</surname><given-names>E</given-names></name><name name-style="western"><surname>Ertz</surname><given-names>D</given-names></name><name name-style="western"><surname>Etayo</surname><given-names>J</given-names></name><name name-style="western"><surname>Phillips</surname><given-names>AJL</given-names></name><name name-style="western"><surname>Groenewald</surname><given-names>JZ</given-names></name><name name-style="western"><surname>Papizadeh</surname><given-names>M</given-names></name><name name-style="western"><surname>Selbmann</surname><given-names>L</given-names></name><name name-style="western"><surname>Dayarathne</surname><given-names>MC</given-names></name><name name-style="western"><surname>Weerakoon</surname><given-names>G</given-names></name><name name-style="western"><surname>Gareth Jones</surname><given-names>EB</given-names></name><name name-style="western"><surname>Suetrong</surname><given-names>S</given-names></name><name name-style="western"><surname>Tian</surname><given-names>Q</given-names></name><name name-style="western"><surname>Castañeda-Ruiz</surname><given-names>RF</given-names></name><name name-style="western"><surname>Bahkali</surname><given-names>AH</given-names></name><name name-style="western"><surname>Pang</surname><given-names>KL</given-names></name><name name-style="western"><surname>Tanaka</surname><given-names>K</given-names></name><name name-style="western"><surname>Dai</surname><given-names>DQ</given-names></name><name name-style="western"><surname>Sakayaroj</surname><given-names>J</given-names></name><name name-style="western"><surname>Hujslová</surname><given-names>M</given-names></name><name name-style="western"><surname>Lombard</surname><given-names>L</given-names></name><name name-style="western"><surname>Shenoy</surname><given-names>BD</given-names></name><name name-style="western"><surname>Suija</surname><given-names>A</given-names></name><name name-style="western"><surname>Maharachchikumbura</surname><given-names>SSN</given-names></name><name name-style="western"><surname>Thambugala</surname><given-names>KM</given-names></name><name name-style="western"><surname>Wanasinghe</surname><given-names>DN</given-names></name><name name-style="western"><surname>Sharma</surname><given-names>BO</given-names></name><name name-style="western"><surname>Gaikwad</surname><given-names>S</given-names></name><name name-style="western"><surname>Pandit</surname><given-names>G</given-names></name><name name-style="western"><surname>Zucconi</surname><given-names>L</given-names></name><name name-style="western"><surname>Onofri</surname><given-names>S</given-names></name><name name-style="western"><surname>Egidi</surname><given-names>E</given-names></name><name name-style="western"><surname>Raja</surname><given-names>HA</given-names></name><name name-style="western"><surname>Kodsueb</surname><given-names>R</given-names></name><name name-style="western"><surname>Cáceres</surname><given-names>MES</given-names></name><name name-style="western"><surname>Pérez-Ortega</surname><given-names>S</given-names></name><name name-style="western"><surname>Fiuza</surname><given-names>PO</given-names></name><name name-style="western"><surname>Monteiro</surname><given-names>JS</given-names></name><name name-style="western"><surname>Vasilyeva</surname><given-names>LN</given-names></name><name name-style="western"><surname>Shivas</surname><given-names>RG</given-names></name><name name-style="western"><surname>Prieto</surname><given-names>M</given-names></name><name name-style="western"><surname>Wedin</surname><given-names>M</given-names></name><name name-style="western"><surname>Olariaga</surname><given-names>I</given-names></name><name name-style="western"><surname>Lateef</surname><given-names>AA</given-names></name><name name-style="western"><surname>Agrawal</surname><given-names>Y</given-names></name><name name-style="western"><surname>Fazeli</surname><given-names>SAS</given-names></name><name name-style="western"><surname>Amoozegar</surname><given-names>MA</given-names></name><name name-style="western"><surname>Zhao</surname><given-names>GZ</given-names></name><name name-style="western"><surname>Pfliegler</surname><given-names>WP</given-names></name><name name-style="western"><surname>Sharma</surname><given-names>G</given-names></name><name name-style="western"><surname>Oset</surname><given-names>M</given-names></name><name name-style="western"><surname>Abdel-Wahab</surname><given-names>MA</given-names></name><name name-style="western"><surname>Takamatsu</surname><given-names>S</given-names></name><name name-style="western"><surname>Bensch</surname><given-names>K</given-names></name><name name-style="western"><surname>De Silva</surname><given-names>NI</given-names></name><name name-style="western"><surname>De Kesel</surname><given-names>A</given-names></name><name name-style="western"><surname>Karunarathna</surname><given-names>A</given-names></name><name name-style="western"><surname>Boonmee</surname><given-names>S</given-names></name><name name-style="western"><surname>Pfister</surname><given-names>DH</given-names></name><name name-style="western"><surname>Lu</surname><given-names>YZ</given-names></name><name name-style="western"><surname>Luo</surname><given-names>ZL</given-names></name><name name-style="western"><surname>Boonyuen</surname><given-names>N</given-names></name><name name-style="western"><surname>Daranagama</surname><given-names>DA</given-names></name><name name-style="western"><surname>Senanayake</surname><given-names>IC</given-names></name><name name-style="western"><surname>Jayasiri</surname><given-names>SC</given-names></name><name name-style="western"><surname>Samarakoon</surname><given-names>MC</given-names></name><name name-style="western"><surname>Zeng</surname><given-names>XY</given-names></name><name name-style="western"><surname>Doilom</surname><given-names>M</given-names></name><name name-style="western"><surname>Quijada</surname><given-names>L</given-names></name><name name-style="western"><surname>Rampadarath</surname><given-names>S</given-names></name><name name-style="western"><surname>Heredia</surname><given-names>G</given-names></name><name name-style="western"><surname>Dissanayake</surname><given-names>AJ</given-names></name><name name-style="western"><surname>Jayawardana</surname><given-names>RS</given-names></name><name name-style="western"><surname>Perera</surname><given-names>RH</given-names></name><name name-style="western"><surname>Tang</surname><given-names>LZ</given-names></name><name name-style="western"><surname>Phukhamsakda</surname><given-names>C</given-names></name><name name-style="western"><surname>Hernández-Restrepo</surname><given-names>M</given-names></name><name name-style="western"><surname>Ma</surname><given-names>X</given-names></name><name name-style="western"><surname>Tibpromma</surname><given-names>S</given-names></name><name name-style="western"><surname>Gusmao</surname><given-names>LFP</given-names></name><name name-style="western"><surname>Weerahewa</surname><given-names>D</given-names></name><name name-style="western"><surname>Karunarathna</surname><given-names>SC</given-names></name></person-group> (<year>2017</year>) <article-title>Notes for genera: <tp:taxon-name><tp:taxon-name-part taxon-name-part-type="phylum">Ascomycota</tp:taxon-name-part></tp:taxon-name>.</article-title><source>Fungal Diversity</source><volume>86</volume>(<issue>1</issue>): <fpage>1</fpage>–<lpage>594</lpage>. <ext-link xlink:href="10.1007/s13225-017-0386-0" ext-link-type="doi" xlink:type="simple">https://doi.org/10.1007/s13225-017-0386-0</ext-link></mixed-citation></ref><ref id="B18"><mixed-citation xmlns:xlink="http://www.w3.org/1999/xlink" xlink:type="simple"><person-group><name name-style="western"><surname>Ekanayaka</surname><given-names>AH</given-names></name><name name-style="western"><surname>Hyde</surname><given-names>KD</given-names></name><name name-style="western"><surname>Gentekaki</surname><given-names>E</given-names></name><name name-style="western"><surname>McKenzie</surname><given-names>EHC</given-names></name><name name-style="western"><surname>Zhao</surname><given-names>Q</given-names></name><name name-style="western"><surname>Bulgakov</surname><given-names>TS</given-names></name><name name-style="western"><surname>Camporesi</surname><given-names>E</given-names></name></person-group> (<year>2019</year>) <article-title>Preliminary classification of <tp:taxon-name><tp:taxon-name-part taxon-name-part-type="class">Leotiomycetes</tp:taxon-name-part></tp:taxon-name>.</article-title><source>Mycosphere</source><volume>10</volume>(<issue>1</issue>): <fpage>310</fpage>–<lpage>489</lpage>. <ext-link xlink:href="10.5943/mycosphere/10/1/7" ext-link-type="doi" xlink:type="simple">https://doi.org/10.5943/mycosphere/10/1/7</ext-link></mixed-citation></ref><ref id="B65"><mixed-citation xmlns:xlink="http://www.w3.org/1999/xlink" xlink:type="simple"><person-group><name name-style="western"><surname>Wijayawardene</surname><given-names>NN</given-names></name><name name-style="western"><surname>Hyde</surname><given-names>KD</given-names></name><name name-style="western"><surname>Dai</surname><given-names>DQ</given-names></name><name name-style="western"><surname>Sánchez-García</surname><given-names>M</given-names></name><name name-style="western"><surname>Goto</surname><given-names>BT</given-names></name><name name-style="western"><surname>Saxena</surname><given-names>RK</given-names></name><name name-style="western"><surname>Erdoğdu</surname><given-names>M</given-names></name><name name-style="western"><surname>Selçuk</surname><given-names>F</given-names></name><name name-style="western"><surname>Rajeshkumar</surname><given-names>KC</given-names></name><name name-style="western"><surname>Aptroot</surname><given-names>A</given-names></name><name name-style="western"><surname>Błaszkowski</surname><given-names>J</given-names></name><name name-style="western"><surname>Boonyuen</surname><given-names>N</given-names></name><name name-style="western"><surname>da Silva</surname><given-names>GA</given-names></name><name name-style="western"><surname>de Souza</surname><given-names>FA</given-names></name><name name-style="western"><surname>Dong</surname><given-names>W</given-names></name><name name-style="western"><surname>Ertz</surname><given-names>D</given-names></name><name name-style="western"><surname>Haelewaters</surname><given-names>D</given-names></name><name name-style="western"><surname>Jones</surname><given-names>EBG</given-names></name><name name-style="western"><surname>Karunarathna</surname><given-names>SC</given-names></name><name name-style="western"><surname>Kirk</surname><given-names>PM</given-names></name><name name-style="western"><surname>Kukwa</surname><given-names>M</given-names></name><name name-style="western"><surname>Kumla</surname><given-names>J</given-names></name><name name-style="western"><surname>Leontyev</surname><given-names>DV</given-names></name><name name-style="western"><surname>Lumbsch</surname><given-names>HT</given-names></name><name name-style="western"><surname>Maharachchikumbura</surname><given-names>SSN</given-names></name><name name-style="western"><surname>Marguno</surname><given-names>F</given-names></name><name name-style="western"><surname>Martínez-Rodríguez</surname><given-names>P</given-names></name><name name-style="western"><surname>Mešić</surname><given-names>A</given-names></name><name name-style="western"><surname>Monteiro</surname><given-names>JS</given-names></name><name name-style="western"><surname>Oehl</surname><given-names>F</given-names></name><name name-style="western"><surname>Pawłowska</surname><given-names>J</given-names></name><name name-style="western"><surname>Pem</surname><given-names>D</given-names></name><name name-style="western"><surname>Pfliegler</surname><given-names>WP</given-names></name><name name-style="western"><surname>Phillips</surname><given-names>AJL</given-names></name><name name-style="western"><surname>Pošta</surname><given-names>A</given-names></name><name name-style="western"><surname>He</surname><given-names>MQ</given-names></name><name name-style="western"><surname>Li</surname><given-names>JX</given-names></name><name name-style="western"><surname>Raza</surname><given-names>M</given-names></name><name name-style="western"><surname>Sruthi</surname><given-names>OP</given-names></name><name name-style="western"><surname>Suetrong</surname><given-names>S</given-names></name><name name-style="western"><surname>Suwannarach</surname><given-names>N</given-names></name><name name-style="western"><surname>Tedersoo</surname><given-names>L</given-names></name><name name-style="western"><surname>Thiyagaraja</surname><given-names>V</given-names></name><name name-style="western"><surname>Tibpromma</surname><given-names>S</given-names></name><name name-style="western"><surname>Tkalčec</surname><given-names>Z</given-names></name><name name-style="western"><surname>Tokarev</surname><given-names>YS</given-names></name><name name-style="western"><surname>Wanasinghe</surname><given-names>DN</given-names></name><name name-style="western"><surname>Wijesundara</surname><given-names>DSA</given-names></name><name name-style="western"><surname>Wimalaseana</surname><given-names>SDMK</given-names></name><name name-style="western"><surname>Madrid</surname><given-names>H</given-names></name><name name-style="western"><surname>Zhang</surname><given-names>GQ</given-names></name><name name-style="western"><surname>Gao</surname><given-names>Y</given-names></name><name name-style="western"><surname>Sánchez-Castro</surname><given-names>I</given-names></name><name name-style="western"><surname>Tang</surname><given-names>LZ</given-names></name><name name-style="western"><surname>Stadler</surname><given-names>M</given-names></name><name name-style="western"><surname>Yurkov</surname><given-names>A</given-names></name><name name-style="western"><surname>Thines</surname><given-names>M</given-names></name></person-group> (<year>2022</year>) <article-title>Outline of <tp:taxon-name><tp:taxon-name-part taxon-name-part-type="kingdom">Fungi</tp:taxon-name-part></tp:taxon-name> and fungus-like taxa – 2021.</article-title><source>Mycosphere</source><volume>13</volume>(<issue>1</issue>): <fpage>53</fpage>–<lpage>453</lpage>. <ext-link xlink:href="10.5943/mycosphere/13/1/2" ext-link-type="doi" xlink:type="simple">https://doi.org/10.5943/mycosphere/13/1/2</ext-link></mixed-citation></ref><ref id="B76"><mixed-citation xmlns:xlink="http://www.w3.org/1999/xlink" xlink:type="simple"><person-group><name name-style="western"><surname>Zhu</surname><given-names>ZX</given-names></name><name name-style="western"><surname>Dugan</surname><given-names>F</given-names></name><name name-style="western"><surname>Murray</surname><given-names>TD</given-names></name></person-group> (<year>2023</year>) <article-title>A multilocus phylogeny places <italic><tp:taxon-name><tp:taxon-name-part taxon-name-part-type="genus">Hymenula</tp:taxon-name-part><tp:taxon-name-part taxon-name-part-type="species">cerealis</tp:taxon-name-part></tp:taxon-name></italic> (syn. <italic><tp:taxon-name><tp:taxon-name-part taxon-name-part-type="genus">Cephalosporium</tp:taxon-name-part><tp:taxon-name-part taxon-name-part-type="species">gramineum</tp:taxon-name-part></tp:taxon-name></italic>) in the <tp:taxon-name><tp:taxon-name-part taxon-name-part-type="order">Helotiales</tp:taxon-name-part></tp:taxon-name>, <tp:taxon-name><tp:taxon-name-part taxon-name-part-type="class">Leotiomycetes</tp:taxon-name-part></tp:taxon-name>.</article-title><source>Phytopathology</source><volume>113</volume>(<issue>7</issue>): <fpage>1254</fpage>–<lpage>1265</lpage>. <ext-link xlink:href="10.1094/PHYTO-05-22-0151-R" ext-link-type="doi" xlink:type="simple">https://doi.org/10.1094/PHYTO-05-22-0151-R</ext-link></mixed-citation></ref></ref-list></tp:taxon-treatment>
