# Supplementary material for: ﻿Recommendations on approving the name “ Entomosporium”, with a new species, E.dichotomanthes from China (Leotiomycetes, Drepanopezizaceae)
Source: MycoKeys. 2024 Jul 10;107:1–20. doi: 10.3897/mycokeys.107.121962 (PMC11255471; doi:10.3897/mycokeys.107.121962)
Supplement: XML Treatment for Entomosporium [file mycokeys.107.121962-treatment2.xml]

<!DOCTYPE tp:taxon-treatment
  PUBLIC "-//TaxonX//DTD Taxonomic Treatment Publishing DTD v0 20100105//EN" "tax-treatment-NSO.dtd">
<tp:taxon-treatment xmlns:tp="http://www.plazi.org/taxpub"><tp:treatment-meta><kwd-group><label>Taxon classification</label><kwd>
                <named-content content-type="kingdom">Fungi</named-content>
              </kwd><kwd>
                <named-content content-type="order">Helotiales</named-content>
              </kwd><kwd>
                <named-content content-type="family">Drepanopezizaceae</named-content>
              </kwd></kwd-group><mixed-citation publication-type="journal"><person-group><name><surname>Yang</surname><given-names>Hong De</given-names></name><name><surname>Jayawardena</surname><given-names>Ruvishika S.</given-names></name><name><surname>Zeng</surname><given-names>Xiang Yu</given-names></name><name><surname>Thiyagaraja</surname><given-names>Vinodhini</given-names></name><name><surname>Zhao</surname><given-names>Qi</given-names></name><name><surname>Hyde</surname><given-names>Kevin D.</given-names></name></person-group><article-title>﻿Recommendations on approving the name “ <italic><tp:taxon-name><tp:taxon-name-part taxon-name-part-type="genus" reg="Entomosporium">Entomosporium</tp:taxon-name-part></tp:taxon-name></italic>”, with a new species, <italic><tp:taxon-name><tp:taxon-name-part taxon-name-part-type="genus" reg="Entomosporium">E.</tp:taxon-name-part><tp:taxon-name-part taxon-name-part-type="species" reg="dichotomanthes">dichotomanthes</tp:taxon-name-part></tp:taxon-name></italic> from China (<tp:taxon-name><tp:taxon-name-part taxon-name-part-type="class">Leotiomycetes</tp:taxon-name-part></tp:taxon-name>, <tp:taxon-name><tp:taxon-name-part taxon-name-part-type="family">Drepanopezizaceae</tp:taxon-name-part></tp:taxon-name>)</article-title><source>MycoKeys</source><day>10</day><month>07</month><year>2024</year><volume>107</volume><fpage>1</fpage><lpage>20</lpage><pub-id pub-id-type="doi">10.3897/mycokeys.107.121962</pub-id></mixed-citation></tp:treatment-meta><tp:nomenclature><label>﻿</label><tp:taxon-name>
              <object-id xmlns:xlink="http://www.w3.org/1999/xlink" content-type="arpha" xlink:type="simple">13299B3A-CC6E-575F-A7B8-6FC177A7FF74</object-id>
              <tp:taxon-name-part taxon-name-part-type="genus" reg="Entomosporium">Entomosporium</tp:taxon-name-part>
              <object-id xmlns:xlink="http://www.w3.org/1999/xlink" content-type="mycobank" xlink:type="simple">MycoBank No: 8180</object-id>
              <object-id xmlns:xlink="http://www.w3.org/1999/xlink" xlink:type="simple">Facesoffungi Number: FoF 15505</object-id>
            </tp:taxon-name><tp:taxon-authority>Lév. 1857</tp:taxon-authority></tp:nomenclature><tp:treatment-sec sec-type="material" id="SECID0EDHBI"><title>Type.</title><p><italic><tp:taxon-name><tp:taxon-name-part taxon-name-part-type="genus" reg="Entomosporium">Entomosporium</tp:taxon-name-part><tp:taxon-name-part taxon-name-part-type="species" reg="maculatum">maculatum</tp:taxon-name-part></tp:taxon-name></italic> Lév. 1856.</p></tp:treatment-sec><tp:treatment-sec sec-type="description" id="SECID0EUHBI"><title>Description.</title><p><bold><italic>Sexual morph</italic></bold>: Ascomata small-sized, apothecial, cupulate, epiphyllous. Excipulum composed of cells of textura angularis. Paraphyses numerous, hyaline, thin-walled, septate, apically swollen, simple or branched, longer than aci. Asci 8-spored, bitunicate to uniseriate, thick-walled, clavate, short pedicel, apex obtuse, amyloid, with apical ring. Ascospores 2-celled, ellipsoidal, smooth, hyaline, thick-walled, unequal, the upper cell slightly lager. <bold><italic>Asexual morph</italic></bold>: Conidiomata solitary to gregarious or confluent, mostly epiphyllous, acervulus. Conidiogenesis hyaline, cylindrical, holoblastic. Conidia 2–6-celled, hyaline, thin-walled, cruciform or insect-like, basal cell developed from the conidiogenous cell, cylindrical, globose to obovate, and other cells attached basal cell in both upper sides and apex, apical cell larger, globose to subglobose, lateral cells globose to ellipsoidal, smaller than the apical and basal cells, the apical and basal cells with a tubular appendage.</p></tp:treatment-sec><tp:treatment-sec sec-type="notes" id="SECID0ECIBI"><title>Notes.</title><p><italic><tp:taxon-name><tp:taxon-name-part taxon-name-part-type="genus" reg="Entomosporium">Entomosporium</tp:taxon-name-part></tp:taxon-name></italic> was erected by Leveille in 1856, based on <italic><tp:taxon-name><tp:taxon-name-part taxon-name-part-type="genus" reg="Entomosporium">E.</tp:taxon-name-part><tp:taxon-name-part taxon-name-part-type="species" reg="maculatum">maculatum</tp:taxon-name-part></tp:taxon-name></italic> from leaves of <italic><tp:taxon-name><tp:taxon-name-part taxon-name-part-type="genus" reg="Pyrus">Pyrus</tp:taxon-name-part><tp:taxon-name-part taxon-name-part-type="species" reg="communis">communis</tp:taxon-name-part></tp:taxon-name></italic> (<tp:taxon-name><tp:taxon-name-part taxon-name-part-type="family">Rosaceae</tp:taxon-name-part></tp:taxon-name>), and was characterized by 4-celled, cross-like conidia (<xref ref-type="bibr" rid="B53">Stowell and Backus 1966</xref>; <xref ref-type="bibr" rid="B29">Horie and Kobayashi 1980</xref>). Historically, <italic><tp:taxon-name><tp:taxon-name-part taxon-name-part-type="genus" reg="Entomosporium">Entomosporium</tp:taxon-name-part></tp:taxon-name></italic> is composed of multiple morphologically indistinguishable species. Sivanesan and Gibson combined all species to <italic><tp:taxon-name><tp:taxon-name-part taxon-name-part-type="genus" reg="Entomosporium">E.</tp:taxon-name-part><tp:taxon-name-part taxon-name-part-type="species" reg="mespili">mespili</tp:taxon-name-part></tp:taxon-name></italic>, but they did not mention their taxonomic basis (<xref ref-type="bibr" rid="B29">Horie and Kobayashi 1980</xref>). Atkinson recorded the process by which ascospores from a cupulate fungi formed the conidia of <italic><tp:taxon-name><tp:taxon-name-part taxon-name-part-type="genus" reg="Entomosporium">E.</tp:taxon-name-part><tp:taxon-name-part taxon-name-part-type="species" reg="maculatum">maculatum</tp:taxon-name-part></tp:taxon-name></italic>, and named the species as <italic><tp:taxon-name><tp:taxon-name-part taxon-name-part-type="genus" reg="Fabraea">Fabraea</tp:taxon-name-part><tp:taxon-name-part taxon-name-part-type="species" reg="maculata">maculata</tp:taxon-name-part></tp:taxon-name></italic>, while he later proposed that <italic><tp:taxon-name><tp:taxon-name-part taxon-name-part-type="genus" reg="Fabraea">F.</tp:taxon-name-part><tp:taxon-name-part taxon-name-part-type="species" reg="maculata">maculata</tp:taxon-name-part></tp:taxon-name></italic> may be identical to <italic><tp:taxon-name><tp:taxon-name-part taxon-name-part-type="genus" reg="Entomosporium">E.</tp:taxon-name-part><tp:taxon-name-part taxon-name-part-type="species" reg="mespili">mespili</tp:taxon-name-part></tp:taxon-name></italic> (<xref ref-type="bibr" rid="B2">Atkinson 1897</xref>, <xref ref-type="bibr" rid="B3">1909</xref>). Taxonomic status changed for the morphologically similar taxa, <italic>viz. <tp:taxon-name><tp:taxon-name-part taxon-name-part-type="genus" reg="Diplocarpon">Diplocarpon</tp:taxon-name-part></tp:taxon-name></italic>, <italic><tp:taxon-name><tp:taxon-name-part taxon-name-part-type="genus" reg="Entomopeziza">Entomopeziza</tp:taxon-name-part></tp:taxon-name></italic>, <italic><tp:taxon-name><tp:taxon-name-part taxon-name-part-type="genus" reg="Fabraea">Fabraea</tp:taxon-name-part></tp:taxon-name></italic> and <italic><tp:taxon-name><tp:taxon-name-part taxon-name-part-type="genus" reg="Marssonina">Marssonina</tp:taxon-name-part></tp:taxon-name></italic> (<xref ref-type="bibr" rid="B54">Stowell and Backus 1967</xref>; <xref ref-type="bibr" rid="B32">Johnston et al. 2014</xref>). After versions, <xref ref-type="bibr" rid="B34">Jørstad (1945)</xref> combined <italic><tp:taxon-name><tp:taxon-name-part taxon-name-part-type="genus" reg="Diplocarpon">Diplocarpon</tp:taxon-name-part></tp:taxon-name></italic> and <italic><tp:taxon-name><tp:taxon-name-part taxon-name-part-type="genus" reg="Entomosporium">Entomosporium</tp:taxon-name-part></tp:taxon-name></italic>, and recognized Atkinson’s collection as the type. This opinion was also discussed by <xref ref-type="bibr" rid="B54">Stowell and Backus (1967)</xref>, but they failed the verification through experiments. The mystery of <italic><tp:taxon-name><tp:taxon-name-part taxon-name-part-type="genus" reg="Entomosporium">Entomosporium</tp:taxon-name-part></tp:taxon-name></italic> associated with sexual morph is still not confirmed by molecular data, since no new collection was found in sexual stage in recent decades.</p></tp:treatment-sec><ref-list><ref id="B53"><mixed-citation xmlns:xlink="http://www.w3.org/1999/xlink" xlink:type="simple"><person-group><name name-style="western"><surname>Stowell</surname><given-names>EA</given-names></name><name name-style="western"><surname>Backus</surname><given-names>MP</given-names></name></person-group> (<year>1966</year>) <article-title>Morphology and cytology of <italic><tp:taxon-name><tp:taxon-name-part taxon-name-part-type="genus">Diplocarpon</tp:taxon-name-part><tp:taxon-name-part taxon-name-part-type="species">maculatum</tp:taxon-name-part></tp:taxon-name></italic> on <italic><tp:taxon-name><tp:taxon-name-part taxon-name-part-type="genus">Crataegus</tp:taxon-name-part></tp:taxon-name></italic>. I. The <tp:taxon-name><tp:taxon-name-part taxon-name-part-type="genus">Entomosporium</tp:taxon-name-part></tp:taxon-name> stage.</article-title><source>Mycologia</source><volume>58</volume>(<issue>6</issue>): <fpage>949</fpage>–<lpage>960</lpage>. <ext-link xlink:href="10.1080/00275514.1966.12018384" ext-link-type="doi" xlink:type="simple">https://doi.org/10.1080/00275514.1966.12018384</ext-link></mixed-citation></ref><ref id="B29"><mixed-citation xmlns:xlink="http://www.w3.org/1999/xlink" xlink:type="simple"><person-group><name name-style="western"><surname>Horie</surname><given-names>H</given-names></name><name name-style="western"><surname>Kobayashi</surname><given-names>T</given-names></name></person-group> (<year>1980</year>) <article-title><tp:taxon-name><tp:taxon-name-part taxon-name-part-type="genus">Entomosporium</tp:taxon-name-part></tp:taxon-name> leaf spot of <tp:taxon-name><tp:taxon-name-part taxon-name-part-type="subfamily">Pomoideae</tp:taxon-name-part></tp:taxon-name> (<tp:taxon-name><tp:taxon-name-part taxon-name-part-type="family">Rosaceae</tp:taxon-name-part></tp:taxon-name>) in Japan III. Additional basis for identification of the fungus, and distribution of the disease.</article-title><source>European Journal of Forest Pathology</source><volume>10</volume>(<issue>2–3</issue>): <fpage>117</fpage>–<lpage>124</lpage>. <ext-link xlink:href="10.1111/j.1439-0329.1980.tb00016.x" ext-link-type="doi" xlink:type="simple">https://doi.org/10.1111/j.1439-0329.1980.tb00016.x</ext-link></mixed-citation></ref><ref id="B2"><mixed-citation xmlns:xlink="http://www.w3.org/1999/xlink" xlink:type="simple"><person-group><name name-style="western"><surname>Atkinson</surname><given-names>GF</given-names></name></person-group> (<year>1897</year>) <article-title>Leaf spot of pear.</article-title><source>Garden and Forest</source><volume>10</volume>: <fpage>73</fpage>–<lpage>74</lpage>. <ext-link xlink:href="10.2307/2992159" ext-link-type="doi" xlink:type="simple">https://doi.org/10.2307/2992159</ext-link></mixed-citation></ref><ref id="B3"><mixed-citation xmlns:xlink="http://www.w3.org/1999/xlink" xlink:type="simple"><person-group><name name-style="western"><surname>Atkinson</surname><given-names>GF</given-names></name></person-group> (<year>1909</year>) <article-title>The perfect stage of leaf-spot of pear and quince.</article-title><source>Science</source><volume>10</volume>(<issue>770</issue>): <fpage>452</fpage>. <ext-link xlink:href="10.1126/science.30.770.452" ext-link-type="doi" xlink:type="simple">https://doi.org/10.1126/science.30.770.452</ext-link></mixed-citation></ref><ref id="B54"><mixed-citation xmlns:xlink="http://www.w3.org/1999/xlink" xlink:type="simple"><person-group><name name-style="western"><surname>Stowell</surname><given-names>EA</given-names></name><name name-style="western"><surname>Backus</surname><given-names>MP</given-names></name></person-group> (<year>1967</year>) <article-title>Morphology and cytology of <italic><tp:taxon-name><tp:taxon-name-part taxon-name-part-type="genus">Diplocarpon</tp:taxon-name-part><tp:taxon-name-part taxon-name-part-type="species">maculatum</tp:taxon-name-part></tp:taxon-name></italic> on <italic><tp:taxon-name><tp:taxon-name-part taxon-name-part-type="genus">Crataegus</tp:taxon-name-part></tp:taxon-name></italic>. II. Initiation and development of the apothecium.</article-title><source>Mycologia</source><volume>59</volume>(<issue>4</issue>): <fpage>623</fpage>–<lpage>636</lpage>. <ext-link xlink:href="10.1080/00275514.1967.12018456" ext-link-type="doi" xlink:type="simple">https://doi.org/10.1080/00275514.1967.12018456</ext-link></mixed-citation></ref><ref id="B32"><mixed-citation xmlns:xlink="http://www.w3.org/1999/xlink" xlink:type="simple"><person-group><name name-style="western"><surname>Johnston</surname><given-names>PR</given-names></name><name name-style="western"><surname>Seifert</surname><given-names>KA</given-names></name><name name-style="western"><surname>Stone</surname><given-names>JK</given-names></name><name name-style="western"><surname>Rossman</surname><given-names>AY</given-names></name><name name-style="western"><surname>Marvanová</surname><given-names>L</given-names></name></person-group> (<year>2014</year>) <article-title>Recommendations on generic names competing for use in <tp:taxon-name><tp:taxon-name-part taxon-name-part-type="class">Leotiomycetes</tp:taxon-name-part></tp:taxon-name> (<tp:taxon-name><tp:taxon-name-part taxon-name-part-type="phylum">Ascomycota</tp:taxon-name-part></tp:taxon-name>).</article-title><source>IMA Fungus</source><volume>5</volume>(<issue>1</issue>): <fpage>91</fpage>–<lpage>120</lpage>. <ext-link xlink:href="10.5598/imafungus.2014.05.01.11" ext-link-type="doi" xlink:type="simple">https://doi.org/10.5598/imafungus.2014.05.01.11</ext-link></mixed-citation></ref><ref id="B34"><mixed-citation xmlns:xlink="http://www.w3.org/1999/xlink" xlink:type="simple"><person-group><name name-style="western"><surname>Jørstad</surname><given-names>I</given-names></name></person-group> (<year>1945</year>) Parasittsoppene på kultur-og nyttevekster i norge: I. Sekksporesopper (<tp:taxon-name><tp:taxon-name-part taxon-name-part-type="class">Ascomycetes</tp:taxon-name-part></tp:taxon-name>) og konidiesopper (<tp:taxon-name><tp:taxon-name-part taxon-name-part-type="kingdom">Fungi</tp:taxon-name-part></tp:taxon-name> imperfecti). Grøndahl.</mixed-citation></ref></ref-list></tp:taxon-treatment>
