# Supplementary material for: ﻿Recommendations on approving the name “ Entomosporium”, with a new species, E.dichotomanthes from China (Leotiomycetes, Drepanopezizaceae)
Source: MycoKeys. 2024 Jul 10;107:1–20. doi: 10.3897/mycokeys.107.121962 (PMC11255471; doi:10.3897/mycokeys.107.121962)
Supplement: XML Treatment for Entomosporium dichotomanthes [file mycokeys.107.121962-treatment3.xml]

<!DOCTYPE tp:taxon-treatment
  PUBLIC "-//TaxonX//DTD Taxonomic Treatment Publishing DTD v0 20100105//EN" "tax-treatment-NSO.dtd">
<tp:taxon-treatment xmlns:tp="http://www.plazi.org/taxpub"><tp:treatment-meta><kwd-group><label>Taxon classification</label><kwd>
                <named-content content-type="kingdom">Fungi</named-content>
              </kwd><kwd>
                <named-content content-type="order">Helotiales</named-content>
              </kwd><kwd>
                <named-content content-type="family">Drepanopezizaceae</named-content>
              </kwd></kwd-group><mixed-citation publication-type="journal"><person-group><name><surname>Yang</surname><given-names>Hong De</given-names></name><name><surname>Jayawardena</surname><given-names>Ruvishika S.</given-names></name><name><surname>Zeng</surname><given-names>Xiang Yu</given-names></name><name><surname>Thiyagaraja</surname><given-names>Vinodhini</given-names></name><name><surname>Zhao</surname><given-names>Qi</given-names></name><name><surname>Hyde</surname><given-names>Kevin D.</given-names></name></person-group><article-title>﻿Recommendations on approving the name “ <italic><tp:taxon-name><tp:taxon-name-part taxon-name-part-type="genus" reg="Entomosporium">Entomosporium</tp:taxon-name-part></tp:taxon-name></italic>”, with a new species, <italic><tp:taxon-name><tp:taxon-name-part taxon-name-part-type="genus" reg="Entomosporium">E.</tp:taxon-name-part><tp:taxon-name-part taxon-name-part-type="species" reg="dichotomanthes">dichotomanthes</tp:taxon-name-part></tp:taxon-name></italic> from China (<tp:taxon-name><tp:taxon-name-part taxon-name-part-type="class">Leotiomycetes</tp:taxon-name-part></tp:taxon-name>, <tp:taxon-name><tp:taxon-name-part taxon-name-part-type="family">Drepanopezizaceae</tp:taxon-name-part></tp:taxon-name>)</article-title><source>MycoKeys</source><day>10</day><month>07</month><year>2024</year><volume>107</volume><fpage>1</fpage><lpage>20</lpage><pub-id pub-id-type="doi">10.3897/mycokeys.107.121962</pub-id></mixed-citation></tp:treatment-meta><tp:nomenclature><label>﻿</label><tp:taxon-name>
              <object-id xmlns:xlink="http://www.w3.org/1999/xlink" content-type="arpha" xlink:type="simple">9D8910EE-2868-5BAF-BD30-CDEC0CD06A58</object-id>
              <tp:taxon-name-part taxon-name-part-type="genus" reg="Entomosporium">Entomosporium</tp:taxon-name-part>
              <tp:taxon-name-part taxon-name-part-type="species" reg="dichotomanthes">dichotomanthes</tp:taxon-name-part>
              <object-id xmlns:xlink="http://www.w3.org/1999/xlink" xlink:type="simple">Index Fungorum: IF901675</object-id>
              <object-id xmlns:xlink="http://www.w3.org/1999/xlink" xlink:type="simple">Facesoffungi Number: FoF 15506</object-id>
            </tp:taxon-name><tp:taxon-authority>H.D. Yang, Jayaward &amp; K.D. Hyde</tp:taxon-authority><tp:taxon-status xmlns:xlink="http://www.w3.org/1999/xlink" xlink:type="simple">sp. nov.</tp:taxon-status><xref ref-type="fig" rid="F4">Fig. 4</xref></tp:nomenclature><tp:treatment-sec sec-type="etymology" id="SECID0EOPBI"><title>Etymology.</title><p>The species epithet ‘<italic><tp:taxon-name><tp:taxon-name-part taxon-name-part-type="genus" reg="Entomosporium"/><tp:taxon-name-part taxon-name-part-type="species" reg="dichotomanthes">dichotomanthes</tp:taxon-name-part></tp:taxon-name></italic>’ refers to the host <italic><tp:taxon-name><tp:taxon-name-part taxon-name-part-type="genus" reg="Dichotomanthes">Dichotomanthes</tp:taxon-name-part><tp:taxon-name-part taxon-name-part-type="species" reg="tristaniicarpa">tristaniicarpa</tp:taxon-name-part></tp:taxon-name></italic> in which the holotype was collected.</p><fig id="F4" position="float" orientation="portrait"><object-id xmlns:xlink="http://www.w3.org/1999/xlink" content-type="doi" xlink:type="simple">10.3897/mycokeys.107.121962.figure4</object-id><object-id xmlns:xlink="http://www.w3.org/1999/xlink" content-type="arpha" xlink:type="simple">9A1F9477-6421-5851-81F9-B6C368343067</object-id><label>Figure 4.</label><caption><p><italic><tp:taxon-name><tp:taxon-name-part taxon-name-part-type="genus" reg="Entomosporium">Entomosporium</tp:taxon-name-part><tp:taxon-name-part taxon-name-part-type="species" reg="dichotomanthes">dichotomanthes</tp:taxon-name-part></tp:taxon-name></italic> (HKAS 131154, holotype) <bold>a, b</bold> disease symptoms on the leaves, <bold>c–e</bold> conidiomata <bold>f, g</bold> conidiogenous cells and conidia,<bold>h–k</bold> conidia. Scale bars: 50 µm (<bold>e</bold>); 10 µm (<bold>f–k</bold>).</p></caption><graphic xmlns:xlink="http://www.w3.org/1999/xlink" xlink:href="mycokeys-107-001-g004.jpg" position="float" orientation="portrait" xlink:type="simple" id="oo_1088716.jpg"><uri content-type="original_file" xlink:type="simple">https://binary.pensoft.net/fig/1088716</uri></graphic></fig></tp:treatment-sec><tp:treatment-sec sec-type="Holotype" id="SECID0ENRBI"><title>Holotype.</title><p>HKAS 131154.</p></tp:treatment-sec><tp:treatment-sec sec-type="description" id="SECID0ESRBI"><title>Description.</title><p>Parasitic on leaf of <italic><tp:taxon-name><tp:taxon-name-part taxon-name-part-type="genus" reg="Dichotomanthes">Dichotomanthes</tp:taxon-name-part><tp:taxon-name-part taxon-name-part-type="species" reg="tristaniicarpa">tristaniicarpa</tp:taxon-name-part></tp:taxon-name></italic> in terrestrial habitat. <bold><italic>Leaf spots</italic></bold>: appear as tiny black spots or irregular black stripes on the upper side of the mature leaf when young, without injured disease symptoms. Later the spot enlarged to circular lesions or large dead areas with black edege. The area around the black spots remains green. <bold><italic>Sexual morph</italic></bold>: Not determined. <bold><italic>Asexual morph</italic>: <italic>Conidiomata</italic></bold> dark brown to black, stromatic, acervular, epiphyllous, solitary to gregarious or confluent, subcuticular to rounded or irregular in outline, rugose, erumpent through the cuticle. <bold><italic>Conidiomatal wall</italic></bold> mixed with host plant tissue, of several layers loose textura angularis cell. <bold><italic>Conidiophores</italic></bold> hyaline to pale brown, cylindrical, branched. <bold><italic>Conidiogenous cells</italic></bold> 5.0–8.4 × 2.8–4.4 µm, hyaline, cylindrical, holoblastic. <bold><italic>Conidia</italic></bold> hyaline, 3–4-celled, cruciform, the basal cell developed from the conidiogenous cell, and other cells attached to basal cell in both upper sides and apex. Basal cells 6.7–12.1 × 4.5–8.6 (avg. = 9.9 × 7.1, n = 30) µm, cylindrical, globose to obovate. Apical cell 5.8–13.0 × 5.1–10.7 (avg. = 9.9 × 8.0, n = 30) µm, globose to subglobose, the end with a tubular appendage. Lateral cells 3.5–7.5 × 2.5–4.1 (avg. = 5.7 × 4.1, n = 20) µm, subglobose to ellipsoidal, the end with a tubular appendage.</p></tp:treatment-sec><tp:treatment-sec sec-type="material" id="SECID0EDTBI"><title>Material examined.</title><p>China, Yunnan Province, Kunming City, Longchuanqiao park, <named-content xmlns:xlink="http://www.w3.org/1999/xlink" content-type="dwc:verbatimCoordinates" xlink:type="simple"><named-content content-type="geo-json" specific-use="{&#34;type&#34;:&#34;Point&#34;,&#34;coordinates&#34;:[102.787139,25.137681]}" id="NCID0EMTBI" xlink:type="simple">25°8'15.65"N, 102°47'13.70"E</named-content></named-content>, on living leaf of <italic><tp:taxon-name><tp:taxon-name-part taxon-name-part-type="genus" reg="Dichotomanthes">Dichotomanthes</tp:taxon-name-part><tp:taxon-name-part taxon-name-part-type="species" reg="tristaniicarpa">tristaniicarpa</tp:taxon-name-part></tp:taxon-name></italic>, 14 December 2021, YHD 239-5 (HKAS 131154); YHD 202.</p></tp:treatment-sec><tp:treatment-sec sec-type="notes" id="SECID0E3TBI"><title>Notes.</title><p><italic><tp:taxon-name><tp:taxon-name-part taxon-name-part-type="genus" reg="Entomosporium">Entomosporium</tp:taxon-name-part><tp:taxon-name-part taxon-name-part-type="species" reg="dichotomanthes">dichotomanthes</tp:taxon-name-part></tp:taxon-name></italic> is characterized by having three to four cells of conidia. Its morphology resembles <italic><tp:taxon-name><tp:taxon-name-part taxon-name-part-type="genus" reg="Diplocarpon">D.</tp:taxon-name-part><tp:taxon-name-part taxon-name-part-type="species" reg="mespili">mespili</tp:taxon-name-part></tp:taxon-name></italic> and <italic><tp:taxon-name><tp:taxon-name-part taxon-name-part-type="genus" reg="Diplocarpon">D.</tp:taxon-name-part><tp:taxon-name-part taxon-name-part-type="species" reg="mespilicola">mespilicola</tp:taxon-name-part></tp:taxon-name></italic>, but has different host plants association and distribution. <italic><tp:taxon-name><tp:taxon-name-part taxon-name-part-type="genus" reg="Entomosporium">E.</tp:taxon-name-part><tp:taxon-name-part taxon-name-part-type="species" reg="dichotomanthes">dichotomanthes</tp:taxon-name-part></tp:taxon-name></italic> is easily detectable on the host substrate in the mountains around the lake of Longchuanqiao Park. However, we couldn’t find this fungus on nearby plants of the host, or on other plants in the mountains. We also failed to isolate the culture by using both single spore isolation and tissue isolation methods which indicates <italic><tp:taxon-name><tp:taxon-name-part taxon-name-part-type="genus" reg="Entomosporium">E.</tp:taxon-name-part><tp:taxon-name-part taxon-name-part-type="species" reg="dichotomanthes">dichotomanthes</tp:taxon-name-part></tp:taxon-name></italic> strictly rely on <italic><tp:taxon-name><tp:taxon-name-part taxon-name-part-type="genus" reg="Dichotomanthes">D.</tp:taxon-name-part><tp:taxon-name-part taxon-name-part-type="species" reg="tristaniicarpa">tristaniicarpa</tp:taxon-name-part></tp:taxon-name></italic>.</p></tp:treatment-sec></tp:taxon-treatment>
